# Supplementary material for: An automated pipeline for the screening of diverse monoterpene synthase libraries
Source: Sci Rep. 2019 Aug 15;9:11936. doi: 10.1038/s41598-019-48452-2 (PMC6695433; doi:10.1038/s41598-019-48452-2)
Supplement: Supplementary file 2 — Table s8 [file 41598_2019_48452_MOESM2_ESM.csv]

Variant	geraniol	myrcene	linalool	limonene	a-terpineol	b-phellandrene	terpinolene	a-pinene	b-pinene	sabinene	sabinene-hydrate	camphene	camphene-hydrate	borneol	pinan-2-ol	farnesene	nerolidol	farnesol	euclidean
VAR3	0.6259351620947631	0.04987531172069825	0.022443890274314215	0.024937655860349125	0.08728179551122194	0.0	0.00997506234413965	0.12967581047381546	0.012468827930174562	0.03740648379052369	0.0	0.0	0.0	0.0	0.0	0.0	0.0	0.0	0.0
Q561L	0.6150306748466259	0.0736196319018405	0.0245398773006135	0.015337423312883437	0.0736196319018405	0.0	0.006134969325153375	0.1334355828220859	0.006134969325153375	0.05214723926380369	0.0	0.0	0.0	0.0	0.0	0.0	0.0	0.0	0.03538647712524444
I337T	0.6536731634182908	0.05547226386806597	0.011994002998500751	0.007496251874062968	0.0944527736131934	0.0	0.0	0.13943028485757122	0.0	0.037481259370314844	0.0	0.0	0.0	0.0	0.0	0.0	0.0	0.0	0.040195486505395214
A560T	0.611260053619303	0.07774798927613942	0.032171581769437	0.0160857908847185	0.07506702412868632	0.0	0.0	0.13672922252010725	0.0	0.05093833780160858	0.0	0.0	0.0	0.0	0.0	0.0	0.0	0.0	0.042453083885256995
C335A	0.6132352941176471	0.04411764705882353	0.011764705882352941	0.03676470588235294	0.06323529411764706	0.008823529411764706	0.010294117647058822	0.13823529411764707	0.0	0.057352941176470586	0.016176470588235296	0.0	0.0	0.0	0.0	0.0	0.0	0.0	0.04464110135823064
A560S	0.6054590570719603	0.08933002481389579	0.02977667493796526	0.01488833746898263	0.07692307692307693	0.0	0.0	0.1339950372208437	0.0	0.04962779156327544	0.0	0.0	0.0	0.0	0.0	0.0	0.0	0.0	0.05158484725289622
M559I	0.6333072713057076	0.03752931978107897	0.015637216575449572	0.00547302580140735	0.11024237685691947	0.0	0.0	0.16888193901485538	0.0023455824863174357	0.02658326817826427	0.0	0.0	0.0	0.0	0.0	0.0	0.0	0.0	0.05491272089006293
M559G	0.644535240040858	0.04800817160367722	0.029622063329928495	0.009193054136874362	0.1378958120531154	0.0	0.0	0.1052093973442288	0.0	0.025536261491317668	0.0	0.0	0.0	0.0	0.0	0.0	0.0	0.0	0.06484695460659358
I338V	0.665071770334928	0.02392344497607655	0.019138755980861243	0.0	0.11961722488038276	0.0	0.0	0.1435406698564593	0.0	0.028708133971291863	0.0	0.0	0.0	0.0	0.0	0.0	0.0	0.0	0.06638097039867444
A557T	0.5778301886792452	0.0400943396226415	0.014150943396226412	0.007075471698113206	0.1650943396226415	0.0	0.0	0.14622641509433962	0.0	0.04952830188679245	0.0	0.0	0.0	0.0	0.0	0.0	0.0	0.0	0.09761256589464494
Q561C	0.5430932703659976	0.0885478158205431	0.02715466351829988	0.02125147579693034	0.08500590318772136	0.0	0.0059031877213695395	0.16883116883116883	0.008264462809917354	0.051948051948051945	0.0	0.0	0.0	0.0	0.0	0.0	0.0	0.0	0.10088685114532107
F562L	0.6842105263157895	0.0	0.0	0.0	0.10526315789473685	0.0	0.0	0.2105263157894737	0.0	0.0	0.0	0.0	0.0	0.0	0.0	0.0	0.0	0.0	0.12459346634571904
Q561G	0.7403189066059227	0.050113895216400924	0.029612756264236907	0.009111617312072896	0.054669703872437365	0.0	0.0	0.09794988610478361	0.0	0.018223234624145792	0.0	0.0	0.0	0.0	0.0	0.0	0.0	0.0	0.126801448933436
S443A	0.7531531531531531	0.039639639639639644	0.019819819819819822	0.0018018018018018016	0.07747747747747748	0.0	0.0	0.09549549549549549	0.0	0.012612612612612612	0.0	0.0	0.0	0.0	0.0	0.0	0.0	0.0	0.13771516943127476
A557S	0.5198312236286919	0.05485232067510549	0.016877637130801686	0.01181434599156118	0.1637130801687764	0.00759493670886076	0.002531645569620253	0.1637130801687764	0.0033755274261603376	0.05569620253164556	0.0	0.0	0.0	0.0	0.0	0.0	0.0	0.0	0.13790064270112024
Q561S	0.7530017152658662	0.053173241852487146	0.03945111492281304	0.008576329331046312	0.04459691252144083	0.0	0.0	0.08576329331046313	0.0	0.015437392795883364	0.0	0.0	0.0	0.0	0.0	0.0	0.0	0.0	0.1456078530550722
C335S	0.5280289330922242	0.04701627486437614	0.012658227848101267	0.04159132007233273	0.1952983725135624	0.0	0.007233273056057868	0.11211573236889694	0.009041591320072333	0.0379746835443038	0.009041591320072333	0.0	0.0	0.0	0.0	0.0	0.0	0.0	0.1484728302560551
A557I	0.7651821862348178	0.0	0.0	0.010121457489878543	0.10323886639676112	0.0	0.0	0.0708502024291498	0.0	0.05060728744939271	0.0	0.0	0.0	0.0	0.0	0.0	0.0	0.0	0.16353850746820744
Q561I	0.7800453514739228	0.043083900226757364	0.013605442176870748	0.011337868480725623	0.045351473922902494	0.0	0.0	0.07256235827664399	0.0	0.03401360544217687	0.0	0.0	0.0	0.0	0.0	0.0	0.0	0.0	0.17130595312098648
M559A	0.8016877637130801	0.03164556962025317	0.006329113924050634	0.0	0.07383966244725738	0.0	0.0	0.06540084388185655	0.0	0.02109704641350211	0.0	0.0	0.0	0.0	0.0	0.0	0.0	0.0	0.19218690571229705
A557G	0.806366047745358	0.04509283819628647	0.0	0.0	0.0663129973474801	0.0	0.0	0.07161803713527852	0.0	0.010610079575596816	0.0	0.0	0.0	0.0	0.0	0.0	0.0	0.0	0.19618156844911966
C335G	0.5371471025260031	0.039375928677563156	0.007429420505200597	0.015601783060921253	0.037890044576523035	0.005200594353640417	0.09732540861812781	0.05423476968796435	0.0022288261515601786	0.15898959881129274	0.044576523031203574	0.0	0.0	0.0	0.0	0.0	0.0	0.0	0.2024068975130107
A557C	0.47959183673469385	0.04591836734693877	0.0	0.010204081632653062	0.20918367346938774	0.0	0.0	0.19897959183673466	0.0	0.05612244897959184	0.0	0.0	0.0	0.0	0.0	0.0	0.0	0.0	0.20596401520410218
V447P	0.8281250000000001	0.0	0.005859375000000001	0.0	0.07617187500000001	0.0	0.0	0.07421875000000001	0.0	0.015625000000000003	0.0	0.0	0.0	0.0	0.0	0.0	0.0	0.0	0.21953025432289905
Q561A	0.8340425531914893	0.025531914893617016	0.008510638297872339	0.0021276595744680847	0.05744680851063829	0.0	0.0	0.05957446808510637	0.0	0.012765957446808508	0.0	0.0	0.0	0.0	0.0	0.0	0.0	0.0	0.22645567418505674
V447C	0.8497267759562842	0.0	0.008196721311475409	0.0	0.0628415300546448	0.0	0.0	0.07923497267759562	0.0	0.0	0.0	0.0	0.0	0.0	0.0	0.0	0.0	0.0	0.24122795219192755
M559C	0.41208791208791207	0.10989010989010989	0.01282051282051282	0.01282051282051282	0.19780219780219782	0.0	0.0	0.18864468864468864	0.0	0.06593406593406594	0.0	0.0	0.0	0.0	0.0	0.0	0.0	0.0	0.2575514342434202
A557V	0.860381861575179	0.015513126491646777	0.002386634844868735	0.002386634844868735	0.06324582338902147	0.0	0.0	0.032219570405727926	0.0	0.02386634844868735	0.0	0.0	0.0	0.0	0.0	0.0	0.0	0.0	0.2599434788623167
A557F	0.8691099476439791	0.0	0.005235602094240838	0.0	0.06631762652705062	0.0	0.0	0.03490401396160559	0.0	0.024432809773123912	0.0	0.0	0.0	0.0	0.0	0.0	0.0	0.0	0.26904277440515256
S448C	0.8917293233082705	0.0	0.0	0.0	0.02857142857142857	0.0	0.0	0.07969924812030076	0.0	0.0	0.0	0.0	0.0	0.0	0.0	0.0	0.0	0.0	0.28610921041458254
V447L	0.9035398230088496	0.011504424778761064	0.005309734513274337	0.0	0.03893805309734514	0.0	0.0	0.036283185840707964	0.0	0.004424778761061948	0.0	0.0	0.0	0.0	0.0	0.0	0.0	0.0	0.30307458631696693
M559F	0.8909657320872274	0.006230529595015576	0.06853582554517135	0.0	0.021806853582554516	0.0	0.0	0.012461059190031152	0.0	0.0	0.0	0.0	0.0	0.0	0.0	0.0	0.0	0.0	0.3075270845332574
I338T	0.9258373205741627	0.004784688995215311	0.0	0.0	0.04545454545454545	0.0	0.0	0.016746411483253586	0.0	0.007177033492822966	0.0	0.0	0.0	0.0	0.0	0.0	0.0	0.0	0.3298051622041802
M559V	0.3307359307359307	0.09696969696969697	0.05281385281385281	0.020779220779220776	0.225974025974026	0.006060606060606061	0.002597402597402597	0.18181818181818182	0.002597402597402597	0.05541125541125541	0.0	0.0	0.0	0.0	0.0	0.006926406926406926	0.017316017316017316	0.0	0.3363258143838193
S443G	0.939477303988996	0.018569463548830815	0.008253094910591473	0.0	0.01581843191196699	0.0	0.0	0.016506189821182946	0.0	0.0013755158184319122	0.0	0.0	0.0	0.0	0.0	0.0	0.0	0.0	0.34580279899612626
I338C	0.94	0.0	0.0	0.0	0.06	0.0	0.0	0.0	0.0	0.0	0.0	0.0	0.0	0.0	0.0	0.0	0.0	0.0	0.34851716568166874
Q561F	0.9410029498525073	0.019174041297935103	0.005899705014749263	0.0	0.01327433628318584	0.0	0.0	0.008849557522123894	0.0	0.0	0.0	0.0	0.0	0.0	0.0	0.011799410029498527	0.0	0.0	0.3506784962083004
I337L	0.9478458049886622	0.006802721088435375	0.0	0.0	0.015873015873015876	0.0	0.0	0.029478458049886625	0.0	0.0	0.0	0.0	0.0	0.0	0.0	0.0	0.0	0.0	0.3512837411168755
C335V	0.9583333333333335	0.02083333333333334	0.01041666666666667	0.0	0.01041666666666667	0.0	0.0	0.0	0.0	0.0	0.0	0.0	0.0	0.0	0.0	0.0	0.0	0.0	0.3694276708119455
Q561T	0.9640287769784173	0.0	0.0	0.0	0.014388489208633094	0.0	0.0	0.021582733812949638	0.0	0.0	0.0	0.0	0.0	0.0	0.0	0.0	0.0	0.0	0.36955678850322243
A557L	0.9748858447488584	0.0	0.0	0.0	0.013698630136986299	0.0	0.0	0.011415525114155249	0.0	0.0	0.0	0.0	0.0	0.0	0.0	0.0	0.0	0.0	0.3826668739551197
A560V	0.9761194029850748	0.0	0.0	0.0	0.011940298507462688	0.0	0.0	0.011940298507462688	0.0	0.0	0.0	0.0	0.0	0.0	0.0	0.0	0.0	0.0	0.3839718410178727
A560I	0.9761194029850748	0.0	0.0	0.0	0.011940298507462688	0.0	0.0	0.011940298507462688	0.0	0.0	0.0	0.0	0.0	0.0	0.0	0.0	0.0	0.0	0.3839718410178727
M559T	0.3235294117647058	0.20588235294117646	0.04901960784313724	0.0	0.2647058823529411	0.0	0.0	0.12745098039215683	0.0	0.029411764705882342	0.0	0.0	0.0	0.0	0.0	0.0	0.0	0.0	0.3858999037569642
I337V	0.3720930232558139	0.0	0.0	0.0	0.25581395348837205	0.0	0.0	0.3720930232558139	0.0	0.0	0.0	0.0	0.0	0.0	0.0	0.0	0.0	0.0	0.39607121197297857
V447A	0.9879372738238843	0.0	0.0	0.0	0.006031363088057901	0.0	0.0	0.006031363088057901	0.0	0.0	0.0	0.0	0.0	0.0	0.0	0.0	0.0	0.0	0.3977467676959897
A560L	0.9891067538126361	0.010893246187363835	0.0	0.0	0.0	0.0	0.0	0.0	0.0	0.0	0.0	0.0	0.0	0.0	0.0	0.0	0.0	0.0	0.4007829432156382
F562G	1.0	0.0	0.0	0.0	0.0	0.0	0.0	0.0	0.0	0.0	0.0	0.0	0.0	0.0	0.0	0.0	0.0	0.0	0.41185654151021905
S448V	1.0	0.0	0.0	0.0	0.0	0.0	0.0	0.0	0.0	0.0	0.0	0.0	0.0	0.0	0.0	0.0	0.0	0.0	0.41185654151021905
M563S	1.0	0.0	0.0	0.0	0.0	0.0	0.0	0.0	0.0	0.0	0.0	0.0	0.0	0.0	0.0	0.0	0.0	0.0	0.41185654151021905
F562I	1.0	0.0	0.0	0.0	0.0	0.0	0.0	0.0	0.0	0.0	0.0	0.0	0.0	0.0	0.0	0.0	0.0	0.0	0.41185654151021905
C335F	1.0	0.0	0.0	0.0	0.0	0.0	0.0	0.0	0.0	0.0	0.0	0.0	0.0	0.0	0.0	0.0	0.0	0.0	0.41185654151021905
C335I	1.0	0.0	0.0	0.0	0.0	0.0	0.0	0.0	0.0	0.0	0.0	0.0	0.0	0.0	0.0	0.0	0.0	0.0	0.41185654151021905
H336P	1.0	0.0	0.0	0.0	0.0	0.0	0.0	0.0	0.0	0.0	0.0	0.0	0.0	0.0	0.0	0.0	0.0	0.0	0.41185654151021905
S443I	1.0	0.0	0.0	0.0	0.0	0.0	0.0	0.0	0.0	0.0	0.0	0.0	0.0	0.0	0.0	0.0	0.0	0.0	0.41185654151021905
S443T	1.0	0.0	0.0	0.0	0.0	0.0	0.0	0.0	0.0	0.0	0.0	0.0	0.0	0.0	0.0	0.0	0.0	0.0	0.41185654151021905
V447F	1.0	0.0	0.0	0.0	0.0	0.0	0.0	0.0	0.0	0.0	0.0	0.0	0.0	0.0	0.0	0.0	0.0	0.0	0.41185654151021905
V447R	1.0	0.0	0.0	0.0	0.0	0.0	0.0	0.0	0.0	0.0	0.0	0.0	0.0	0.0	0.0	0.0	0.0	0.0	0.41185654151021905
V447G	1.0	0.0	0.0	0.0	0.0	0.0	0.0	0.0	0.0	0.0	0.0	0.0	0.0	0.0	0.0	0.0	0.0	0.0	0.41185654151021905
S448A	1.0	0.0	0.0	0.0	0.0	0.0	0.0	0.0	0.0	0.0	0.0	0.0	0.0	0.0	0.0	0.0	0.0	0.0	0.41185654151021905
S448F	1.0	0.0	0.0	0.0	0.0	0.0	0.0	0.0	0.0	0.0	0.0	0.0	0.0	0.0	0.0	0.0	0.0	0.0	0.41185654151021905
S448L	1.0	0.0	0.0	0.0	0.0	0.0	0.0	0.0	0.0	0.0	0.0	0.0	0.0	0.0	0.0	0.0	0.0	0.0	0.41185654151021905
S448P	1.0	0.0	0.0	0.0	0.0	0.0	0.0	0.0	0.0	0.0	0.0	0.0	0.0	0.0	0.0	0.0	0.0	0.0	0.41185654151021905
S448R	1.0	0.0	0.0	0.0	0.0	0.0	0.0	0.0	0.0	0.0	0.0	0.0	0.0	0.0	0.0	0.0	0.0	0.0	0.41185654151021905
V447S	1.0	0.0	0.0	0.0	0.0	0.0	0.0	0.0	0.0	0.0	0.0	0.0	0.0	0.0	0.0	0.0	0.0	0.0	0.41185654151021905
G444C	0.5692307692307692	0.0	0.0	0.0	0.0	0.0	0.0	0.0	0.0	0.0	0.0	0.0	0.0	0.0	0.0	0.0	0.0	0.4307692307692308	0.46741718643549746
A560C	0.21387283236994217	0.07349298100743187	0.018166804293971925	0.02972749793559042	0.24855491329479767	0.0	0.007431874483897605	0.3319570602807598	0.007431874483897605	0.06028075970272502	0.009083402146985962	0.0	0.0	0.0	0.0	0.0	0.0	0.0	0.4878101022662937
M559S	0.19826652221018418	0.10617551462621884	0.085590465872156	0.054171180931744306	0.33477789815817977	0.0	0.004333694474539545	0.16034669555796316	0.0021668472372697724	0.054171180931744306	0.0	0.0	0.0	0.0	0.0	0.0	0.0	0.0	0.5035139544351425
Native	0.019715578539107954	0.02187028657616893	0.0	0.011312217194570137	0.0020469726352079294	0.01206636500754148	0.0008618832148243914	0.8078000430941608	0.11107519931049344	0.0005386770092652446	0.0005386770092652446	0.007756948933419523	0.0009696186166774403	0.001508295625942685	0.0019392372333548807	0.0	0.0	0.0	0.9205823323557365
