# Supplementary material for: An automated pipeline for the screening of diverse monoterpene synthase libraries
Source: Sci Rep. 2019 Aug 15;9:11936. doi: 10.1038/s41598-019-48452-2 (PMC6695433; doi:10.1038/s41598-019-48452-2)
Supplement: Supplementary file 3 — Table S9 [file 41598_2019_48452_MOESM3_ESM.csv]

pos	WT	VAR3	plasticity
335	C	C	0.581027668
336	H	H	0.090909091
337	I	I	0.356060606
338	I	I	0.272727273
443	S	S	0.413636364
444	G	G	0.181818182
445	H	H	0
446	R	R	0
447	V	V	0.818181818
448	S	S	0.727272727
557	S	A	0.713804714
559	A	M	0.602693603
560	F	A	0.597402597
561	H	Q	0.602693603
562	C	F	0.311188811
563	G	M	0.090909091
