# Supplementary material for: An automated pipeline for the screening of diverse monoterpene synthase libraries
Source: Sci Rep. 2019 Aug 15;9:11936. doi: 10.1038/s41598-019-48452-2 (PMC6695433; doi:10.1038/s41598-019-48452-2)
Supplement: Supplementary file 4 — Table S6 [file 41598_2019_48452_MOESM4_ESM.xlsx]

## Sheet: mg per L organic phase
Variant	geraniol	myrcene	linalool	limonene	a-terpineol	b-phellandrene	terpinolene	a-pinene	b-pinene	sabinene	sabinene-hydrate	camphene	camphene-hydrate	borneol	pinan-2-ol	farnesene	nerolidol	farnesol
Native	18.3	20.3		10.5	1.9	11.2	0.8	749.8	103.1	0.5	0.5	7.2	0.9	1.4	1.8
VAR3	25.1	2	0.9	1	3.5		0.4	5.2	0.5	1.5
C335A	41.7	3	0.8	2.5	4.3	0.6	0.7	9.4		3.9	1.1
C335F	12.6
C335G	72.3	5.3	1	2.1	5.1	0.7	13.1	7.3	0.3	21.4	6
C335I	15.4
C335S	29.2	2.6	0.7	2.3	10.8		0.4	6.2	0.5	2.1	0.5
C335V	9.2	0.2	0.1		0.1
H336P	6.8
I337L	41.8	0.3			0.7			1.3
I337T	43.6	3.7	0.8	0.5	6.3			9.3		2.5
I337V	1.6				1.1			1.6
I338C	9.4				0.6
I338T	38.7	0.2			1.9			0.7		0.3
I338V	13.9	0.5	0.4		2.5			3		0.6
S443A	41.8	2.2	1.1	0.1	4.3			5.3		0.7
S443G	136.6	2.7	1.2		2.3			2.4		0.2
S443I	3.8
S443T	1.3
G444C	22.2																	16.8
V447A	81.9				0.5			0.5
V447C	31.1		0.3		2.3			2.9
V447F	20
V447G	38
V447L	102.1	1.3	0.6		4.4			4.1		0.5
V447P	42.4		0.3		3.9			3.8		0.8
V447R	4.8
V447S	14.2
S448A	3.9
S448C	59.3				1.9			5.3
S448F	68.8
S448L	7.1
S448P	64.6
S448R	130.4
S448V	68.8
A557C	9.4	0.9		0.2	4.1			3.9		1.1
A557F	49.8		0.3		3.8			2		1.4
A557G	30.4	1.7			2.5			2.7		0.4
A557I	37.8			0.5	5.1			3.5		2.5
A557L	42.7				0.6			0.5
A557S	61.6	6.5	2	1.4	19.4	0.9	0.3	19.4	0.4	6.6
A557T	24.5	1.7	0.6	0.3	7			6.2		2.1
A557V	72.1	1.3	0.2	0.2	5.3			2.7		2
M559A	38	1.5	0.3		3.5			3.1		1
M559C	22.5	6	0.7	0.7	10.8			10.3		3.6
M559F	57.2	0.4	4.4		1.4			0.8
M559G	63.1	4.7	2.9	0.9	13.5			10.3		2.5
M559I	81	4.8	2	0.7	14.1			21.6	0.3	3.4
M559S	18.3	9.8	7.9	5	30.9		0.4	14.8	0.2	5
M559T	3.3	2.1	0.5		2.7			1.3		0.3
M559V	38.2	11.2	6.1	2.4	26.1	0.7	0.3	21	0.3	6.4						0.8	2
A560C	25.9	8.9	2.2	3.6	30.1		0.9	40.2	0.9	7.3	1.1
A560I	32.7				0.4			0.4
A560L	45.4	0.5
A560S	24.4	3.6	1.2	0.6	3.1			5.4		2
A560T	22.8	2.9	1.2	0.6	2.8			5.1		1.9
A560V	32.7				0.4			0.4
Q561A	39.2	1.2	0.4	0.1	2.7			2.8		0.6
Q561C	46	7.5	2.3	1.8	7.2		0.5	14.3	0.7	4.4
Q561F	63.8	1.3	0.4		0.9			0.6								0.8
Q561G	32.5	2.2	1.3	0.4	2.4			4.3		0.8
Q561I	34.4	1.9	0.6	0.5	2			3.2		1.5
Q561L	40.1	4.8	1.6	1	4.8		0.4	8.7	0.4	3.4
Q561S	43.9	3.1	2.3	0.5	2.6			5		0.9
Q561T	26.8				0.4			0.6
F562G	13.9
F562L	1.3				0.2			0.4
F562I	9
M563S	1.4
