# Supplementary material for: An automated pipeline for the screening of diverse monoterpene synthase libraries
Source: Sci Rep. 2019 Aug 15;9:11936. doi: 10.1038/s41598-019-48452-2 (PMC6695433; doi:10.1038/s41598-019-48452-2)
Supplement: Supplementary file 5 — Table S7 [file 41598_2019_48452_MOESM5_ESM.xlsx]

## Sheet: Sheet1
Codon	Residue	335	336	337	338	443	444	445	446	447	448	557	559	560	561	562	563	Total	rel (%)
ACT	Thr	0	0	2	2	3	0	0	0	0	0	3	4	1	1	0	0	16	6.03774
CCT	Pro	0	4	0	0	0	0	0	0	1	1	0	0	0	0	0	0	6	2.26415
GCT	Ala	5	0	0	0	4	0	0	0	1	1	4	1	4	1	0	0	21	7.92453
TCT	Ser	4	0	0	0	5	0	0	0	1	0	2	2	2	2	0	0	18	6.79245
AGT	Ser	4	0	0	0	3	0	0	0	0	2	2	3	0	5	0	5	24	9.0566
CGT	Arg	0	0	0	0	0	0	0	0	1	1	0	0	0	0	0	0	2	0.754717
GGT	Gly	5	0	0	0	4	17	0	0	2	0	2	4	0	2	1	0	37	13.9623
TGT	Cys	18	0	0	10	0	2	0	0	1	2	2	5	2	5	0	0	47	17.7358
ATT	Ile	3	0	2	0	1	0	0	0	0	0	1	5	2	3	8	0	25	9.43396
CTT	Leu	0	0	1	0	0	0	0	0	1	1	2	0	1	5	6	0	17	6.41509
GTT	Val	3	0	7	5	0	0	0	0	1	1	3	1	2	0	0	0	23	8.67925
TTT	Phe	4	0	0	0	0	0	0	0	1	2	6	2	0	3	11	0	29	10.9434
	WT	C	H	I	I	S	G	H	R	V	S	S	A	F	H	C	G
	VAR3	C	H	I	I	S	G	H	R	V	S	A	M	A	Q	F	M
